# Supplementary material for: Light-dependent phosphorylation of THRUMIN1 regulates its association with actin filaments and 14-3-3 proteins
Source: Plant Physiol. 2021 Aug 6;187(3):1445–61. doi: 10.1093/plphys/kiab374 (PMC8566215; doi:10.1093/plphys/kiab374)
Supplement: kiab374_Supplementary_Data [file kiab374_supplementary_data.zip]

Archive with 15 entries (15 files):
- PP2021RA00446R1_Supplemental_Figures S1S3.pdf
- Supplemental Excel.xlsx
- Supplemental Movie S1.mp4
- Supplemental Movie S10.mp4
- Supplemental Movie S11.mp4
- Supplemental Movie S12.mp4
- Supplemental Movie S13.mov
- Supplemental Movie S2.mp4
- Supplemental Movie S3.mov
- Supplemental Movie S4 .mov
- Supplemental Movie S5.mp4
- Supplemental Movie S6.mp4
- Supplemental Movie S7.mp4
- Supplemental Movie S8.mov
- Supplemental Movie S9.mov
