# Supplementary material for: Light-dependent phosphorylation of THRUMIN1 regulates its association with actin filaments and 14-3-3 proteins
Source: Plant Physiol. 2021 Aug 6;187(3):1445–61. doi: 10.1093/plphys/kiab374 (PMC8566215; doi:10.1093/plphys/kiab374)
Supplement: kiab374_Supplementary_Data [file kiab374_supplementary_data.zip › Supplemental Excel.xlsx]

## Sheet: Supplemental Dataset S1
Supplemental Dataset S1
Acc #	Protein MW	Species	Protein Name	Num Unique	% Cov	m/z	z	ppm	DB Peptide	Variable Mods	Rank	RT	Start	Score	Expect
AT1G64500.1	41016.8	ARABIDOPSIS THALIANA	Glutaredoxin family protein	43	82.1	882.969	4	0.66	QAKANVVADVYKPPPSSFAVFDVNAIQEPWLK			52.867	8	22.4	1.6e-11
AT1G64500.1	41016.8	ARABIDOPSIS THALIANA	Glutaredoxin family protein	43	82.1	1067.89	3	-0.41	ANVVADVYKPPPSSFAVFDVNAIQEPWLK			58.633	11	42.8	2.4e-21
AT1G64500.1	41016.8	ARABIDOPSIS THALIANA	Glutaredoxin family protein	43	82.1	764.385	6	0.33	ANVVADVYKPPPSSFAVFDVNAIQEPWLKFEHEDDEKPPR			52.117	11	37	1.7e-18
AT1G64500.1	41016.8	ARABIDOPSIS THALIANA	Glutaredoxin family protein	43	82.1	699.818	2	0.64	FEHEDDEKPPR			9.4	40	32.2	6e-17
AT1G64500.1	41016.8	ARABIDOPSIS THALIANA	Glutaredoxin family protein	43	82.1	362.685	2	-0.62	STVFDR			14.683	51	26.3	0.00086
AT1G64500.1	41016.8	ARABIDOPSIS THALIANA	Glutaredoxin family protein	43	82.1	862.336	3	0.082	STVFDRLDEDDDDDDDDGDDAPK			33.2	51	44.2	8.6e-17
AT1G64500.1	41016.8	ARABIDOPSIS THALIANA	Glutaredoxin family protein	43	82.1	861.856	4	0.41	STVFDRLDEDDDDDDDDGDDAPKTWEEVSK			40.617	51	64.4	9.9e-23
AT1G64500.1	41016.8	ARABIDOPSIS THALIANA	Glutaredoxin family protein	43	82.1	439.716	2	0.18	TWEEVSK			15.883	74	31.1	1e-05
AT1G64500.1	41016.8	ARABIDOPSIS THALIANA	Glutaredoxin family protein	43	82.1	758.849	2	-1.3	TWEEVSKSLETK	Phospho@6|8	1	27.55	74	39.5	1.1e-13
AT1G64500.1	41016.8	ARABIDOPSIS THALIANA	Glutaredoxin family protein	43	82.1	792.101	3	-0.62	LKPAAVKPPEVDSVKPPATPPR	Phospho@19=50	1	25.1	86	51.6	3.4e-17
AT1G64500.1	41016.8	ARABIDOPSIS THALIANA	Glutaredoxin family protein	43	82.1	506.884	5	-0.39	LKPAAVKPPEVDSVKPPATPPRR	Phospho@19=59	1	21.95	86	59	1.2e-25
AT1G64500.1	41016.8	ARABIDOPSIS THALIANA	Glutaredoxin family protein	43	82.1	574.336	4	0.023	LKPAAVKPPEVDSVKPPATPPR			22.283	86	52.5	1e-16
AT1G64500.1	41016.8	ARABIDOPSIS THALIANA	Glutaredoxin family protein	43	82.1	571.273	3	-0.043	KSASFHTLDELEVR	Phospho@2|4	2	27.6	112	18.6	1.9e-05
AT1G64500.1	41016.8	ARABIDOPSIS THALIANA	Glutaredoxin family protein	43	82.1	571.273	3	-0.36	KSASFHTLDELEVR	Phospho@4=10	1	31.467	112	57.5	1.8e-17
AT1G64500.1	41016.8	ARABIDOPSIS THALIANA	Glutaredoxin family protein	43	82.1	544.619	3	1.4	KSASFHTLDELEVR			25.933	112	47.6	2.2e-15
AT1G64500.1	41016.8	ARABIDOPSIS THALIANA	Glutaredoxin family protein	43	82.1	792.359	2	0.16	SASFHTLDELEVR	Phospho@1|3	1	38.367	113	50.6	8.7e-16
AT1G64500.1	41016.8	ARABIDOPSIS THALIANA	Glutaredoxin family protein	43	82.1	501.92	3	0.019	SASFHTLDELEVR			31.717	113	51.5	7.1e-15
AT1G64500.1	41016.8	ARABIDOPSIS THALIANA	Glutaredoxin family protein	43	82.1	716.403	2	-0.55	RSIAAQIPTTMVK	Oxidation@11		19.8	128	32.6	5.4e-11
AT1G64500.1	41016.8	ARABIDOPSIS THALIANA	Glutaredoxin family protein	43	82.1	638.352	2	-0.4	SIAAQIPTTMVK	Oxidation@10		24.767	129	47.5	6.6e-19
AT1G64500.1	41016.8	ARABIDOPSIS THALIANA	Glutaredoxin family protein	43	82.1	783.344	3	0.55	LRPESDDRTESTQSSYSGPR	Phospho@11|12|14|15|17	1	17.033	150	20.2	8.7e-08
AT1G64500.1	41016.8	ARABIDOPSIS THALIANA	Glutaredoxin family protein	43	82.1	587.759	4	-0.93	LRPESDDRTESTQSSYSGPR	Phospho@17=9	1	16.533	150	32.8	1.3e-14
AT1G64500.1	41016.8	ARABIDOPSIS THALIANA	Glutaredoxin family protein	43	82.1	756.688	3	0.55	LRPESDDRTESTQSSYSGPR			14.633	150	50.6	7.6e-28
AT1G64500.1	41016.8	ARABIDOPSIS THALIANA	Glutaredoxin family protein	43	82.1	650.294	2	0.33	TESTQSSYSGPR			11.567	158	39.1	1.9e-16
AT1G64500.1	41016.8	ARABIDOPSIS THALIANA	Glutaredoxin family protein	43	82.1	532.311	2	0.51	SVKENIFVK			17.4	170	37.9	1e-08
AT1G64500.1	41016.8	ARABIDOPSIS THALIANA	Glutaredoxin family protein	43	82.1	407.243	3	-0.19	SVKENIFVKR			13.517	170	34.5	7.3e-09
AT1G64500.1	41016.8	ARABIDOPSIS THALIANA	Glutaredoxin family protein	43	82.1	375.213	2	-0.63	ENIFVK			19.65	173	20.9	0.0058
AT1G64500.1	41016.8	ARABIDOPSIS THALIANA	Glutaredoxin family protein	43	82.1	653.003	3	-1.1	EKEGNKKPVMNWDPLR	Oxidation@10		18.9	185	26.8	6e-07
AT1G64500.1	41016.8	ARABIDOPSIS THALIANA	Glutaredoxin family protein	43	82.1	567.291	3	-0.09	EGNKKPVMNWDPLR	Oxidation@8		21.15	187	42.4	9.9e-13
AT1G64500.1	41016.8	ARABIDOPSIS THALIANA	Glutaredoxin family protein	43	82.1	777.391	3	0.047	EGNKKPVMNWDPLREFPEK	Oxidation@8		28.833	187	32.5	6.9e-12
AT1G64500.1	41016.8	ARABIDOPSIS THALIANA	Glutaredoxin family protein	43	82.1	636.332	2	-0.64	KPVMNWDPLR	Oxidation@4		24.633	191	41.2	7.7e-15
AT1G64500.1	41016.8	ARABIDOPSIS THALIANA	Glutaredoxin family protein	43	82.1	951.483	2	0.7	KPVMNWDPLREFPEK	Oxidation@4		31.783	191	43.7	9.9e-16
AT1G64500.1	41016.8	ARABIDOPSIS THALIANA	Glutaredoxin family protein	43	82.1	897.788	3	1.7	EFPEKCPPGGGEGLIVYTTSLQGVR			43.65	201	22.9	1.8e-09
AT1G64500.1	41016.8	ARABIDOPSIS THALIANA	Glutaredoxin family protein	43	82.1	1031.03	2	0.31	CPPGGGEGLIVYTTSLQGVR			43.783	206	66.5	9.6e-24
AT1G64500.1	41016.8	ARABIDOPSIS THALIANA	Glutaredoxin family protein	43	82.1	495.687	2	1.3	TYEDCMR	Oxidation@6		9.283	227	22.3	1.5e-10
AT1G64500.1	41016.8	ARABIDOPSIS THALIANA	Glutaredoxin family protein	43	82.1	745.37	2	0.55	AIMEQQGVVVDER	Oxidation@3		22.183	236	46.6	1.6e-15
AT1G64500.1	41016.8	ARABIDOPSIS THALIANA	Glutaredoxin family protein	43	82.1	939.484	3	0.56	AIMEQQGVVVDERDVSLDAGVLSELK	Oxidation@3		47.483	236	49.9	3e-20
AT1G64500.1	41016.8	ARABIDOPSIS THALIANA	Glutaredoxin family protein	43	82.1	673.364	2	0.5	DVSLDAGVLSELK			53.533	249	36.1	1e-11
AT1G64500.1	41016.8	ARABIDOPSIS THALIANA	Glutaredoxin family protein	43	82.1	712.872	2	-0.7	ELLQDEASVAPPR			32.483	262	25.7	2.4e-12
AT1G64500.1	41016.8	ARABIDOPSIS THALIANA	Glutaredoxin family protein	43	82.1	820.883	2	0.38	YLGGAAEVTAMNENGK	Oxidation@11		21.383	281	40	2.2e-21
AT1G64500.1	41016.8	ARABIDOPSIS THALIANA	Glutaredoxin family protein	43	82.1	540.733	2	1.9	LTCEGCGGAR			9.283	315	42.1	4.2e-13
AT1G64500.1	41016.8	ARABIDOPSIS THALIANA	Glutaredoxin family protein	43	82.1	750.807	2	0.087	WLPCFECGGSCK			35.883	325	24.6	3.4e-18
AT1G64500.1	41016.8	ARABIDOPSIS THALIANA	Glutaredoxin family protein	43	82.1	514.796	2	-0.31	VAAVGAAKGER			8.667	337	44.5	2.2e-08
AT1G64500.1	41016.8	ARABIDOPSIS THALIANA	Glutaredoxin family protein	43	82.1	488.238	2	0.37	CNENGLIR			14.3	354	29.1	3.9e-05

## Sheet: Supplemental Dataset S2
Supplemental Dataset S2
			MD02-Dark											MD01-light
Acc #	Protein MW	Protein Name	Num Unique	% Cov	m/z	z	ppm	DB Peptide	Variable Mods	RT	Start	Score	Expect	Num Unique	% Cov	m/z	z	ppm	DB Peptide	Variable Mods	RT	Start	Score	Expect
AT1G64500.1	41016.8	AT1G64500.1 | Glutaredoxin family protein	16	37.2										46	92.1	920.449	2	0.47	MGCTSSKQAKANVVADVY	Met-loss+Acetyl@1	21.067	1	26.7	9.6e-09
AT1G64500.1	41016.8	AT1G64500.1 | Glutaredoxin family protein	16	37.2	380.205	2	0.13	KPPPSSF		13.4	19	23.4	6.3e-07	46	92.1	380.205	2	-0.27	KPPPSSF		13.783	19	21.3	4.7e-07
AT1G64500.1	41016.8	AT1G64500.1 | Glutaredoxin family protein	16	37.2										46	92.1	694.846	2	0.27	AVFDVNAIQEPW		48.333	26	34	1.1e-08
AT1G64500.1	41016.8	AT1G64500.1 | Glutaredoxin family protein	16	37.2	536.259	2	-0.0067	DVNAIQEPW		38.3	29	21.3	9.3e-06	46	92.1	536.259	2	-0.0067	DVNAIQEPW		38.1	29	26.6	1.8e-07
AT1G64500.1	41016.8	AT1G64500.1 | Glutaredoxin family protein	16	37.2										46	92.1	730.383	2	0.75	DVNAIQEPWLKF		44.95	29	38.2	8e-12
AT1G64500.1	41016.8	AT1G64500.1 | Glutaredoxin family protein	16	37.2										46	92.1	1037.52	2	1.2	LKFEHEDDEKPPRSTVF		18.267	38	62.1	4.8e-18
AT1G64500.1	41016.8	AT1G64500.1 | Glutaredoxin family protein	16	37.2										46	92.1	654.318	3	-0.63	KFEHEDDEKPPRSTVF		15.567	39	35.5	1.1e-10
AT1G64500.1	41016.8	AT1G64500.1 | Glutaredoxin family protein	16	37.2	843.392	2	-0.16	EHEDDEKPPRSTVF		16.417	41	38.4	1.2e-14	46	92.1	843.393	2	0.65	EHEDDEKPPRSTVF		13.4	41	47.9	3.5e-15
AT1G64500.1	41016.8	AT1G64500.1 | Glutaredoxin family protein	16	37.2										46	92.1	1219.46	2	0.87	DRLDEDDDDDDDDGDDAPKTW		25.55	55	68.2	9.7e-34
AT1G64500.1	41016.8	AT1G64500.1 | Glutaredoxin family protein	16	37.2	396.21	2	-1.4	EEVSKSL		9.983	76	26.9	0.00049	46	92.1	396.21	2	-2.1	EEVSKSL		9.85	76	28.2	0.00052
AT1G64500.1	41016.8	AT1G64500.1 | Glutaredoxin family protein	16	37.2	421.566	3	-0.27	EEVSKSLETKL		19.717	76	36.5	2.2e-09	46	92.1	631.846	2	0.44	EEVSKSLETKL		17.55	76	41	1.3e-11
AT1G64500.1	41016.8	AT1G64500.1 | Glutaredoxin family protein	16	37.2										46	92.1	758.751	6	-0.56	EEVSKSLETKLKPAAVKPPEVDSVKPPATPPRRLPRKSASF	Phospho@29=19	23.217	76	56.4	1.3e-18
AT1G64500.1	41016.8	AT1G64500.1 | Glutaredoxin family protein	16	37.2										46	92.1	630.02	6	0.96	ETKLKPAAVKPPEVDSVKPPATPPRRLPRKSASF	Phospho@22=13	20	83	23.3	1.2e-08
AT1G64500.1	41016.8	AT1G64500.1 | Glutaredoxin family protein	16	37.2	729.328	4	0.18	KRTESMSKLRPESDDRTESTQSSY	Oxidation@6;Phospho@3|5|7|13|17|19|20	13.15	142	27.9	7.3e-06	46	92.1	972.1	3	-0.86	KRTESMSKLRPESDDRTESTQSSY	Phospho@5=25;Oxidation@6	9.267	142	37.9	1.1e-17
AT1G64500.1	41016.8	AT1G64500.1 | Glutaredoxin family protein	16	37.2										46	92.1	966.769	3	-0.19	KRTESMSKLRPESDDRTESTQSSY	Phospho@5=14	12.367	142	50.7	1e-18
AT1G64500.1	41016.8	AT1G64500.1 | Glutaredoxin family protein	16	37.2	729.328	4	0.18	KRTESMSKLRPESDDRTESTQSSY	Oxidation@6;Phospho@3|5|7|13|17|19|20	13.683	142	27.2	3.4e-05	46	92.1
AT1G64500.1	41016.8	AT1G64500.1 | Glutaredoxin family protein	16	37.2	709.337	4	0.71	KRTESMSKLRPESDDRTESTQSSY	Oxidation@6	14.783	142	23.9	0.00042	46	92.1
AT1G64500.1	41016.8	AT1G64500.1 | Glutaredoxin family protein	16	37.2										46	92.1	580.466	5	1.8	KRTESMSKLRPESDDRTESTQSSY	Phospho@3|5|7|13|17|19|20	11.517	142	18.1	0.0041
AT1G64500.1	41016.8	AT1G64500.1 | Glutaredoxin family protein	16	37.2										46	92.1	940.114	3	0.24	KRTESMSKLRPESDDRTESTQSSY		9.8	142	18.6	4.4e-07
AT1G64500.1	41016.8	AT1G64500.1 | Glutaredoxin family protein	16	37.2										46	92.1	879.382	2	0.13	RPESDDRTESTQSSY		9.083	151	33	5e-14
AT1G64500.1	41016.8	AT1G64500.1 | Glutaredoxin family protein	16	37.2										46	92.1	657.317	2	0.64	SGPRSVKENIF	Phospho@1=13	20.683	166	27.4	5.7e-07
AT1G64500.1	41016.8	AT1G64500.1 | Glutaredoxin family protein	16	37.2	411.891	3	0.13	SGPRSVKENIF		20.75	166	22.1	4.3e-06	46	92.1	411.891	3	0.28	SGPRSVKENIF		16.283	166	18.1	0.00052
AT1G64500.1	41016.8	AT1G64500.1 | Glutaredoxin family protein	16	37.2										46	92.1	960.852	3	1	VKRDRERREKEGNKKPVMNWDPL		16.2	177	29.2	3.9e-05
AT1G64500.1	41016.8	AT1G64500.1 | Glutaredoxin family protein	16	37.2										46	92.1	815.387	2	-1.1	REFPEKCPPGGGEGL		17.283	200	32.5	6.2e-07
AT1G64500.1	41016.8	AT1G64500.1 | Glutaredoxin family protein	16	37.2										46	92.1	1003	2	0.31	REFPEKCPPGGGEGLIVY		27.267	200	37.4	7.7e-14
AT1G64500.1	41016.8	AT1G64500.1 | Glutaredoxin family protein	16	37.2	427.902	3	-0.26	TTSLQGVRRTY		16.1	218	37.9	6.8e-14	46	92.1	427.902	3	0.25	TTSLQGVRRTY		10.95	218	31.2	5.3e-14
AT1G64500.1	41016.8	AT1G64500.1 | Glutaredoxin family protein	16	37.2	431.73	2	-0.55	QGVRRTY	Gln->pyro-Glu@1	9.933	222	17.9	3.3e-06	46	92.1	431.73	2	0.31	QGVRRTY	Gln->pyro-Glu@1	9.7	222	20.3	2.3e-07
AT1G64500.1	41016.8	AT1G64500.1 | Glutaredoxin family protein	16	37.2										46	92.1	831.154	4	2.3	EDCMRVRAIMEQQGVVVDERDVSLDAGVL	Oxidation@4;Oxidation@10	32.883	229	24.4	4.7e-07
AT1G64500.1	41016.8	AT1G64500.1 | Glutaredoxin family protein	16	37.2										46	92.1	1102.54	3	-0.08	EDCMRVRAIMEQQGVVVDERDVSLDAGVL	Oxidation@4|10	38.483	229	28.2	2.6e-10
AT1G64500.1	41016.8	AT1G64500.1 | Glutaredoxin family protein	16	37.2										46	92.1	823.156	4	1.8	EDCMRVRAIMEQQGVVVDERDVSLDAGVL		42.183	229	27.8	3.2e-06
AT1G64500.1	41016.8	AT1G64500.1 | Glutaredoxin family protein	16	37.2										46	92.1	587.322	2	1.1	DAGVLSELKEL		41.033	253	22.9	3.7e-06
AT1G64500.1	41016.8	AT1G64500.1 | Glutaredoxin family protein	16	37.2										46	92.1	899.989	2	0.75	KELLQDEASVAPPRVF		29.45	261	52.9	1.7e-15
AT1G64500.1	41016.8	AT1G64500.1 | Glutaredoxin family protein	16	37.2	714.878	2	0.048	LQDEASVAPPRVF		29.317	264	42	1.3e-11	46	92.1	714.878	2	0.47	LQDEASVAPPRVF		28.367	264	47.6	2e-11
AT1G64500.1	41016.8	AT1G64500.1 | Glutaredoxin family protein	16	37.2	368.229	2	0.13	VKGRYL		8.683	277	20.9	1.8e-05	46	92.1	368.229	2	0.052	VKGRYL		8.933	277	16.6	0.00049
AT1G64500.1	41016.8	AT1G64500.1 | Glutaredoxin family protein	16	37.2	672.69	3	0.058	LGGAAEVTAMNENGKLGRVL	Oxidation@10	26.767	282	75.8	2.1e-18	46	92.1	1008.53	2	-0.67	LGGAAEVTAMNENGKLGRVL	Oxidation@10	23.533	282	65.3	9.8e-20
AT1G64500.1	41016.8	AT1G64500.1 | Glutaredoxin family protein	16	37.2										46	92.1	787.896	2	-0.038	LGGAAEVTAMNENGKL		24.5	282	43.2	1.7e-12
AT1G64500.1	41016.8	AT1G64500.1 | Glutaredoxin family protein	16	37.2										46	92.1	1000.53	2	0.99	LGGAAEVTAMNENGKLGRVL		27.467	282	74.2	4.3e-16
AT1G64500.1	41016.8	AT1G64500.1 | Glutaredoxin family protein	16	37.2	951.99	2	1.1	GGAAEVTAMNENGKLGRVL	Oxidation@9	23.35	283	53.5	2.6e-14	46	92.1	951.989	2	0.74	GGAAEVTAMNENGKLGRVL	Oxidation@9	20.133	283	37.9	3.2e-14
AT1G64500.1	41016.8	AT1G64500.1 | Glutaredoxin family protein	16	37.2										46	92.1	943.992	2	1	GGAAEVTAMNENGKLGRVL		24.383	283	71.6	1.4e-13
AT1G64500.1	41016.8	AT1G64500.1 | Glutaredoxin family protein	16	37.2	457.588	3	-0.43	ARVERVGEEGRL		14.7	304	25.6	6.2e-07	46	92.1	685.879	2	0.2	ARVERVGEEGRL		9.383	304	39	9.3e-08
AT1G64500.1	41016.8	AT1G64500.1 | Glutaredoxin family protein	16	37.2										46	92.1	627.052	4	0.23	ARVERVGEEGRLTCEGCGGARW		17.317	304	44.4	3.1e-15
AT1G64500.1	41016.8	AT1G64500.1 | Glutaredoxin family protein	16	37.2										46	92.1	577.23	2	0.32	TCEGCGGARW		14	316	35.9	2.4e-16
AT1G64500.1	41016.8	AT1G64500.1 | Glutaredoxin family protein	16	37.2										46	92.1	911.907	4	-0.51	TCEGCGGARWLPCFECGGSCKVAAVGAAKGERW		29.433	316	51.1	1.1e-18
AT1G64500.1	41016.8	AT1G64500.1 | Glutaredoxin family protein	16	37.2										46	92.1	837.397	3	0.69	LPCFECGGSCKVAAVGAAKGERW		25.183	326	71.5	1.1e-18
AT1G64500.1	41016.8	AT1G64500.1 | Glutaredoxin family protein	16	37.2										46	92.1	664.984	3	0.089	ECGGSCKVAAVGAAKGERW		15.8	330	70	1.2e-19
AT1G64500.1	41016.8	AT1G64500.1 | Glutaredoxin family protein	16	37.2										46	92.1	689.814	2	0.15	ERCVKCNENGL		9.033	349	29.1	1e-08
AT1G64500.1	41016.8	AT1G64500.1 | Glutaredoxin family protein	16	37.2										46	92.1	1156.03	2	-2.5	ERCVKCNENGLIRCPVCF		23.2	349	41.1	4.4e-14
AT1G64500.1	41016.8	AT1G64500.1 | Glutaredoxin family protein	16	37.2										46	92.1	476.231	2	-0.064	IRCPVCF		22.3	360	20	1.2e-05
